# Supplementary material for: Role of CXCL5 in Regulating Chemotaxis of Innate and Adaptive Leukocytes in Infected Lungs Upon Pulmonary Influenza Infection
Source: Front Immunol. 2021 Nov 18;12:785457. doi: 10.3389/fimmu.2021.785457 (PMC8637413; doi:10.3389/fimmu.2021.785457)
Supplement: Supplementary file 2 [file DataSheet_2.xls]

## Sheet: Sup Tab
	Supplemental Table 2. List of the upregulated genes (log2FC > 1) in the infected lungs of CXCL5-/- mice compared to WT mice at 7 d.p.i. and 10 d.p.i. (n=3)
	7 d.p.i.						CXCL5-/-			WT
	GeneName	log2FC	Pvalue	padj	Style	L_Tr1_1206	L_Tr2_1206	L_Tr3_1206	L_Con1_1206	L_Con2_1206	L_Con3_1206
	Gm15446	6.15954	1.20566e-21	2.1591e-18	up	129	148	142	5	0	1
	Gm8730	5.69286	4.37741e-230	7.83907e-226	up	3912	3896	3670	84	80	62
	Ighv7-1	5.21049	2.65922e-05	0.00529126	up	28	9	33	1	0	1
	Gm9625	5.07406	2.68373e-75	2.40301e-71	up	551	574	532	14	12	24
	2210407C18Rik	4.72862	6.32195e-05	0.0108859	up	228	157	111	4	0	15
	Igkv1-88	4.45856	5.54692e-05	0.00993343	up	14	11	94	4	0	2
	Gm12282	4.08584	9.59388e-06	0.00217478	up	31	24	13	0	2	2
	Gm12248	3.87562	1.63607e-06	0.000496589	up	19	28	38	4	2	0
	Igkv4-91	3.31069	4.15686e-06	0.00109472	up	50	15	40	3	4	4
	Gm12247	3.00109	3.57568e-08	1.48915e-05	up	41	56	31	6	8	2
	Gc	2.79371	0.000266363	0.0354385	up	14	29	31	5	0	6
	Pydc3	2.76648	3.91951e-32	1.16984e-28	up	2062	2666	1544	373	209	350
	Ighv6-3	2.76142	3.71536e-05	0.00707816	up	28	18	20	4	2	4
	Igkv19-93	2.67084	1.23663e-09	6.92047e-07	up	49	89	46	13	8	8
	Ighv1-18	2.59088	5.72651e-05	0.0100563	up	61	100	17	10	5	14
	Gm12663	2.58313	1.33122e-30	2.97994e-27	up	257	346	280	55	55	39
	Zan	2.43766	1.16964e-10	8.05613e-08	up	71	88	121	18	18	17
	Ighv1-69	2.42463	2.69038e-05	0.00529444	up	29	28	22	6	2	7
	Ighv1-26	2.40152	5.97551e-07	0.000198166	up	143	105	56	28	8	23
	Gm16867	2.35018	6.15328e-13	5.50965e-10	up	97	111	100	31	13	18
	Slfn14-ps	2.3349	2.04209e-06	0.000571402	up	47	37	31	5	9	9
	Ighv8-8	2.30585	0.000122629	0.0194341	up	72	122	59	39	7	7
	1700112E06Rik	2.29468	1.06829e-09	6.17128e-07	up	67	72	62	21	8	13
	Igkv15-103	2.23065	4.38122e-05	0.00817279	up	117	42	77	24	7	22
	Gm10395	2.20678	0.000281177	0.0370243	up	24	22	18	3	4	7
	Igkv10-96	2.13764	4.79031e-07	0.000161858	up	39	49	38	10	7	12
	Gm13123	2.03683	1.86202e-06	0.00053166	up	41	42	46	9	9	14
	Acacb	2.02347	2.57041e-14	2.87694e-11	up	1707	1366	1878	346	494	400
	Zfp663	1.94813	6.45042e-06	0.00160436	up	36	38	43	11	8	12
	Gm6685	1.90096	1.92393e-05	0.00405338	up	47	44	46	21	7	10
	Igkv8-19	1.68765	0.000228166	0.0319218	up	27	43	35	11	7	15
	Gm8206	1.66645	0.000290987	0.0380365	up	31	32	25	8	9	11
	Kcnt1	1.61632	1.73031e-06	0.000516439	up	120	188	87	33	50	44
	Spp1	1.60803	4.61753e-11	3.30763e-08	up	9760	8449	11705	3217	2773	4102
	Slc2a4	1.56562	5.13895e-06	0.00129617	up	130	132	134	41	65	29
	Apob	1.53383	0.000131275	0.0206217	up	35	52	34	13	12	17
	Ighg2b	1.51253	4.81937e-06	0.0012508	up	332	377	200	168	87	70
	Npas4	1.50804	0.000209757	0.0295774	up	46	36	35	15	11	16
	Ppy	1.44255	0.000255045	0.0346011	up	37	66	42	24	12	18
	Glb1l3	1.39858	0.000172294	0.0252904	up	67	118	147	39	48	41
	Gprc6a	1.39722	1.58989e-08	7.49257e-06	up	164	262	214	73	89	82
	Aff2	1.39301	0.000248673	0.0339941	up	65	82	83	23	43	22
	Ngp	1.37475	1.89847e-12	1.47817e-09	up	397	507	389	161	193	147
	Doc2b	1.35733	1.77651e-07	6.62787e-05	up	560	776	714	276	339	192
	Gm16990	1.3249	1.23698e-06	0.000395568	up	137	138	117	52	66	40
	Rgs5	1.29024	1.75783e-05	0.00374752	up	633	785	975	271	434	284
	Gp9	1.27568	1.14114e-06	0.000371554	up	103	97	102	41	40	46
	Slc6a4	1.2701	2.29241e-08	1.02631e-05	up	132	157	148	61	54	69
	Hif3a	1.26433	8.50295e-06	0.00200356	up	1240	1280	1162	448	718	371
	Wfdc8	1.26407	3.74626e-06	0.00100131	up	342	473	485	141	219	184
	Adamts12	1.25978	8.87235e-06	0.00206346	up	142	151	141	69	75	40
	2810021J22Rik	1.21588	1.86967e-12	1.47817e-09	up	320	383	369	165	155	149
	Alas2	1.19945	8.54291e-09	4.13477e-06	up	1478	1311	1005	545	466	662
	Slc4a1	1.18413	0.000325384	0.0413261	up	134	103	78	48	33	60
	Mcf2l	1.14266	1.35142e-07	5.26113e-05	up	3365	3412	4231	1678	1913	1496
	Entpd4	1.13374	2.29628e-11	1.71341e-08	up	916	1099	916	414	496	434
	Mmp17	1.127	2.10769e-05	0.00433845	up	131	151	130	59	80	51
	Snca	1.12213	3.59856e-09	1.89538e-06	up	259	281	199	118	102	123
	1500011B03Rik	1.05306	6.30182e-05	0.0108859	up	168	226	208	141	82	75
	Fgfbp3	1.04528	0.000200306	0.0284689	up	101	169	167	73	63	79
	Tubb1	1.01747	3.66508e-05	0.00705744	up	362	354	392	162	228	164
	10 d.p.i.						CXCL5-/-			WT
	GeneName	log2FC	Pvalue	padj	Style	L_Tr1_1211	L_Tr2_1211	L_Tr3_1211	L_Con1_1211	L_Con2_1211	L_Con3_1211
	Gm15446	7.29212	5.23575e-16	1.29151e-12	up	170	112	104	1	0	2
	Ighv2-6-8	7.03685	9.32813e-06	0.00149138	up	5	30	21	0	0	0
	2210407C18Rik	6.15188	7.61926e-09	3.86946e-06	up	35	178	54	1	0	4
	Gm8730	5.56212	2.59265e-68	4.47673e-64	up	3519	4060	5764	126	91	136
	Gm12248	5.23445	2.77812e-08	1.09022e-05	up	24	43	52	0	2	2
	Ighv1-15	4.89985	1.8638e-06	0.000378502	up	10	92	83	5	1	2
	Gm9625	4.81562	1.29614e-33	1.11903e-29	up	463	441	798	30	18	27
	Cplx1	4.53406	6.38173e-05	0.0068443	up	11	43	19	1	3	0
	Gm17493	4.41671	0.000750185	0.0416446	up	32	18	3	0	1	2
	Ighv1-22	3.82582	1.22399e-05	0.00188702	up	35	197	35	8	4	13
	Igkv4-55	3.80047	0.000356222	0.0243723	up	3	111	78	7	6	5
	Igkv3-10	3.76701	0.000785011	0.04225	up	3	37	151	7	4	7
	Igkv4-59	3.69844	0.000785409	0.04225	up	4	365	123	13	15	23
	Igkv4-91	3.67045	0.000115796	0.0108666	up	10	82	35	7	2	4
	Igkv12-46	3.63465	0.000294341	0.0212652	up	8	140	231	5	16	19
	Pydc3	3.53206	7.30033e-16	1.57568e-12	up	836	1960	2158	184	174	186
	Ighv1-19	3.44712	0.000357108	0.0243723	up	6	124	155	9	13	12
	Ngp	3.27273	1.83438e-09	1.09222e-06	up	308	918	710	47	116	94
	Ly6g	3.11587	7.90963e-05	0.0080335	up	13	39	30	3	6	3
	Stfa2	3.06467	6.58101e-05	0.00699574	up	17	42	68	8	8	3
	Igkv8-27	3.05537	0.000663654	0.0380286	up	14	149	66	6	9	22
	Dao	2.99428	0.000472447	0.0298819	up	13	26	38	4	7	1
	Ighv8-12	2.94566	0.000609608	0.0359253	up	12	78	175	14	16	14
	Hhatl	2.85742	0.000768844	0.0421198	up	45	21	7	3	4	5
	Gm16867	2.81167	4.52887e-13	5.58572e-10	up	101	131	152	21	27	20
	Muc13	2.77847	0.000626087	0.0365224	up	14	94	69	12	15	6
	Mpo	2.76214	0.000142216	0.0124567	up	16	20	40	3	6	5
	1700112E06Rik	2.58955	2.33052e-09	1.34137e-06	up	59	71	97	17	13	17
	Ighv1-69	2.58301	0.000895574	0.0467187	up	14	74	67	10	16	7
	Snca	2.55487	0.000691886	0.0391698	up	296	140	31	19	21	56
	Camp	2.54471	1.88517e-06	0.000378502	up	59	104	63	8	21	20
	Gm12282	2.53332	5.06941e-05	0.005684	up	21	25	28	5	3	8
	Gm12247	2.45002	2.25167e-05	0.00300164	up	37	22	36	10	7	4
	Igkv5-39	2.37831	0.000176281	0.0147759	up	29	63	122	20	15	17
	Gm12663	2.23901	2.72294e-13	3.91808e-10	up	294	171	163	58	43	60
	Glt1d1	2.18451	0.000296101	0.0213033	up	56	35	22	5	15	10
	1700023L04Rik	2.11919	0.000641018	0.0370183	up	73	45	18	11	9	18
	Papln	2.11909	0.000481689	0.0301352	up	26	15	37	6	8	8
	4930535L15Rik	2.10428	0.000782077	0.04225	up	26	26	17	4	5	11
	Gm13123	2.10382	5.96132e-07	0.000147049	up	60	50	37	13	12	17
	Entpd3	2.08965	1.31611e-08	5.98034e-06	up	244	401	294	79	75	126
	Hmg1l1	2.03357	0.000340515	0.0238043	up	32	20	48	7	12	11
	S100a9	1.95314	3.52519e-10	2.6465e-07	up	1384	2246	1825	517	561	702
	Gm5483	1.84154	0.00010966	0.0104318	up	45	86	75	26	27	19
	1100001G20Rik	1.79486	0.000839635	0.0447467	up	42	74	107	35	17	29
	Agpat9	1.75789	1.06362e-05	0.00168491	up	209	338	453	130	131	109
	Retnlg	1.7218	0.000188733	0.0151574	up	373	966	647	306	251	205
	S100a8	1.72099	1.60959e-05	0.00229692	up	766	1574	1356	573	418	422
	Riiad1	1.69055	0.00052643	0.0318942	up	112	53	39	25	18	33
	Stfa2l1	1.67055	0.000314262	0.0222392	up	102	207	149	71	68	41
	Ttn	1.65943	0.000368416	0.0248494	up	156	196	71	45	66	55
	Fgfbp3	1.64461	2.34148e-05	0.00306291	up	188	123	79	39	47	66
	Gprc6a	1.61098	0.000186934	0.0150831	up	98	53	43	26	29	21
	Tekt1	1.57607	0.000354587	0.0243723	up	310	192	121	57	67	132
	Tmc7	1.5028	0.000510473	0.0311461	up	138	75	56	26	38	51
	Slc25a18	1.4744	0.000498845	0.0307627	up	34	44	45	19	18	18
	Gnmt	1.46446	0.000705289	0.0394117	up	141	59	63	36	46	31
	Pi16	1.43653	0.000582864	0.034747	up	644	553	229	178	185	286
	Avil	1.42586	0.000770827	0.0421198	up	57	27	51	19	19	23
	P2rx1	1.32926	0.000905303	0.0470839	up	75	53	65	43	28	22
	9930012K11Rik	1.32484	7.0362e-05	0.00738915	up	362	193	307	90	161	168
	Ttll3	1.31619	1.53368e-09	9.74382e-07	up	619	562	423	242	256	295
	2810021J22Rik	1.28289	2.2061e-07	6.34879e-05	up	285	346	341	159	165	173
	Cry2	1.2151	5.0088e-08	1.72974e-05	up	1553	978	1382	549	750	757
	Chka	1.20144	1.89302e-08	8.17169e-06	up	2222	2061	2523	980	1252	1438
	B3gnt7	1.17755	7.19731e-05	0.00744167	up	185	117	100	62	71	83
	Abca4	1.14083	0.000496671	0.0307627	up	227	114	144	63	100	103
	Fzd3	1.10477	0.000313348	0.0222392	up	71	57	58	31	38	37
	Mfsd6l	1.06872	3.78486e-05	0.00453842	up	111	80	89	52	56	55
	Nr1d2	1.05549	6.06803e-05	0.00654855	up	2356	1570	1299	909	1186	941
	Usp43	1.0383	1.27875e-05	0.001954	up	326	224	282	149	135	214
	Col20a1	1.0136	0.000109954	0.0104318	up	166	141	107	83	83	85
